# Supplementary material for: Detection of Human GPCR Activity in Drosophila S2 Cells Using the Tango System
Source: Int J Mol Sci. 2024 Dec 29;26(1):202. doi: 10.3390/ijms26010202 (PMC11720185; doi:10.3390/ijms26010202)
Supplement: Supplementary file 1 [file ijms-26-00202-s001.zip]

Archive with 1 entries (1 files):
- ijms-3378215-supplementary.pdf
